# Supplementary material for: Hydrogen gas promotes the adventitious rooting in cucumber under cadmium stress
Source: PLoS One. 2019 Feb 20;14(2):e0212639. doi: 10.1371/journal.pone.0212639 (PMC6382157; doi:10.1371/journal.pone.0212639)
Supplement: S1 Table — (XLSX) [file pone.0212639.s001.xlsx]

## Sheet: Cd(NO3)2
			Effects of different concentrations of Cd(NO3)2 on the adventitious rooting in cucumber explants
			treatments	control (distilled water)	0.25μM Cd(NO3)2	0.5μM Cd(NO3)2	1μM Cd(NO3)2	2μM Cd(NO3)2	4μM Cd(NO3)2
			1	5.81818	4	3.81418	2.8	1.22222	0.428571
			2	5.90909	3.81818	3.7	2.8	1.3	0.571429
			3	5.8	3.8	3.72027	2.9	1.2	0.5
			Root number expant-1	5.84	3.87	3.74	2.83	1.24	0.5

## Sheet: H2+Cd
	Effects of different concentrations of HRW on the adventitious rooting in cucumber explants under Cd stress
	treatments	distilled water	Cd	1%HRW+Cd	10%HRW+Cd	50%HRW+Cd	100%HRW+Cd
	1	6.44444	1.42857	3.6	4	6.44444	4.66667
	2	6.88889	1.75	3.44444	4.9	6.11111	5.44444
	3	6.88889	1.85714	3.77778	4.66667	6	4.77778
	Root number expant-1	6.74	1.68	3.61	4.52	6.19	4.96
