# Supplementary material for: Hydrogen gas promotes the adventitious rooting in cucumber under cadmium stress
Source: PLoS One. 2019 Feb 20;14(2):e0212639. doi: 10.1371/journal.pone.0212639 (PMC6382157; doi:10.1371/journal.pone.0212639)
Supplement: S2 Table — (XLSX) [file pone.0212639.s002.xlsx]

## Sheet: MDA content
	MDA content (μmol g-1FW)		Control (distilled water)	1.53236	1.4292	1.55996	1.50717	0.0689226
			HRW	1.41816	1.40546	1.49984	1.44115	0.05122
		0h	Cd	1.6316	1.7476	1.63584	1.67168	0.0657828
			HRW+Cd	1.53284	1.53788	1.57822	1.54965	0.0248732
			Control (distilled water)	2.272	2.102	2.098	2.15733	0.081098
			HRW	2.012	1.998	2.1204	2.04347	0.0546995
		12h	Cd	5.156	5.334	5.238	5.24267	0.0727431
			HRW+Cd	2.541	2.765	2.638	2.648	0.0917206
			Control (distilled water)	1.987	1.935	2.112	2.01133	0.0742803
			HRW	1.432	1.653	1.5691	1.55137	0.0910901
		24h	Cd	7.2279	6.6698	6.7012	6.8663	0.256011
			HRW+Cd	2.012	2.2069	2.154	2.1243	0.0822924
			Control (distilled water)	2.079	2.4083	2.112	2.19977	0.148069
			HRW	1.483	1.6514	1.523	1.55247	0.0718371
		48h	Cd	8.117	7.6125	8.158	7.9625	0.248053
			HRW+Cd	2.98	2.567	2.302	2.61633	0.278982
			0h	12h	24h	48h
		Control (distilled water)	1.5072	2.1573	2.0113	2.1998
		HRW	1.4412	2.0435	1.5514	1.5525
		Cd	1.5717	5.2427	6.8663	7.9625
		HRW+Cd	1.5496	2.648	2.1243	2.6163

## Sheet: REC
			REC (%)		Control (distilled water)	9.145	10.876	9.065	9.69533	0.835496
					HRW	9.023	9.935	8.045	9.001	0.771746
				0h	Cd	9.578	10.012	9.021	9.537	0.405611
					HRW+Cd	9.0443	10.345	8.978	9.45577	0.629365
					Control (distilled water)	10.49	10.29	9.05	9.94333	0.636937
					HRW	8.81	9.09	10.02	9.30667	0.517193
				12h	Cd	18.36	19.38	20.38	19.3733	0.824675
					HRW+Cd	14.38	13.08	13.18	13.5467	0.590668
					Control (distilled water)	11.72	10.97	9.82	10.8367	0.781381
					HRW	6.17	5.3	5.04	5.50333	0.483207
				24h	Cd	20.76	22.44	21.02	21.4067	0.738347
					HRW+Cd	11.03	12.68	10.42	11.3767	0.954649
					Control (distilled water)	10.89	11.26	10.6	10.9167	0.270103
					HRW	6.98	5.09	4.89	5.65333	0.941642
				48h	Cd	20	19.6	22.62	20.74	1.33935
					HRW+Cd	10.615	11.652	10.62	10.9623	0.487672
						0h	12h	24h	48h
					Control (distilled water)	9.69533	9.94333	10.8367	10.9167
					HRW	9.001	9.30667	7.50333	8.65333
					Cd	9.537	19.3733	21.4067	20.7433
					HRW+Cd	9.4557	13.5467	11.37	10.96
