# Supplementary material for: Hydrogen gas promotes the adventitious rooting in cucumber under cadmium stress
Source: PLoS One. 2019 Feb 20;14(2):e0212639. doi: 10.1371/journal.pone.0212639 (PMC6382157; doi:10.1371/journal.pone.0212639)
Supplement: S3 Table — (XLSX) [file pone.0212639.s003.xlsx]

## Sheet: H2O2  content 
		H2O2 content (μmol g-1FW)		Control (distilled water)	1.337	1.204	1.42	1.32033	0.0889657
				HRW	1.302	1.128	1.228	1.21933	0.0712991
			0h	Cd	1.389	1.402	1.612	1.46767	0.102197
				HRW+Cd	1.191	1.0911	1.341	1.2077	0.102702
				Control (distilled water)	1.303	1.279	1.434	1.33867	0.0681192
				HRW	1.256	1.302	1.507	1.355	0.109109
			12h	Cd	2.389	2.0356	2.131	2.1852	0.149279
				HRW+Cd	1.622	1.278	1.345	1.415	0.148905
				Control (distilled water)	2.021	1.821	2.145	1.99567	0.13348
				HRW	1.653	1.41	1.512	1.525	0.0996293
			24h	Cd	5.742	5.041	4.925	5.236	0.360916
				HRW+Cd	2.913	2.042	2.19	2.38167	0.380537
				Control (distilled water)	1.673	1.7904	1.602	1.68847	0.0776876
				HRW	1.122	1.1687	1.221	1.17057	0.0404381
			48h	Cd	7.132	7.423	6.958	7.171	0.191828
				HRW+Cd	3.588	3.209	4.032	3.60967	0.336337
					0h	12h	24h	48h
				Control (distilled water)	1.32	1.338	1.99566	1.6884
				HRW	1.21933	1.355	1.525	1.17
				Cd	1.267	2.1852	5.236	7.171
				HRW+Cd	1.2077	1.415	2.38167	3.60967

## Sheet: O-2 content
	O-2 content (μmol g-1FW)			Control (distilled water)	1.642	1.478	1.743	1.621	0.1092
				HRW	1.522	1.338	1.657	1.50567	0.130742
			0h	Cd	1.712	1.469	1.623	1.60133	0.10038
				HRW+Cd	1.598	1.931	1.602	1.71033	0.156043
				Control (distilled water)	1.638	1.734	1.609	1.66033	0.0534187
				HRW	1.426	1.298	1.589	1.43767	0.119086
			12h	Cd	4.72	4.98	5.06	4.92	0.145144
				HRW+Cd	2.89	2.56	2.24	2.56333	0.265372
				Control (distilled water)	1.824	1.879	1.749	1.81733	0.0532812
				HRW	1.204	1.357	1.303	1.288	0.0633561
			24h	Cd	6.354	6.779	7.243	6.792	0.363049
				HRW+Cd	1.78	2.1244	1.742	1.88213	0.172009
				Control (distilled water)	2.56	2.712	2.289	2.52033	0.174952
				HRW	1.709	1.976	1.834	1.83967	0.109076
			48h	Cd	9.435	9.12	8.759	9.10467	0.276189
				HRW+Cd	2.427	3.04	3.123	2.86333	0.310389
					0h	12h	24h	48h
				Control(distilled water)	1.621	1.66033	1.81733	2.52033
				HRW	1.50567	1.43767	1.288	1.83967
				Cd	1.60133	4.92	6.792	9.10467
				HRW+Cd	1.71033	2.56333	1.8821	2.863

## Sheet: TBARS content
		TBARS content (nmol g-1FW)			Control (distilled water)	4.248	4.435	4.056	4.24633	0.154731
					HRW	4.279	4.678	4.32	4.42567	0.17921
				0h	Cd	4.421	4.045	4.104	4.19	0.165108
					HRW+Cd	4.338	4.022	4.102	4.154	0.134144
					Control (distilled water)	4.162	4.045	4.423	4.21	0.158006
					HRW	4.523	4.045	4.134	4.234	0.207559
				12h	Cd	6.398	6.201	6.034	6.211	0.148771
					HRW+Cd	4.022	4.421	4.211	4.218	0.162966
					Control (distilled water)	4.343	4.234	4.014	4.197	0.136838
					HRW	4.678	4.456	4.208	4.44733	0.191975
				24h	Cd	8.102	8.476	8.045	8.20767	0.191162
					HRW+Cd	6.123	6.353	6.012	6.16267	0.14201
					Control (distilled water)	4.421	4.32	4.116	4.28567	0.12686
					HRW	5.037	5.332	5.042	5.137	0.137901
				48h	Cd	13.135	12.96	13.034	13.043	0.0717263
					HRW+Cd	9.182	9.032	9.452	9.222	0.173781
						0h	12h	24h	48h
					Control(distilled water)	4.24	4.21	4.197	4.189
					HRW	4.42	4.234	4.447	5.204
					Cd	4.19	6.211	8.207	13.243
					HRW+Cd	4.154	4.218	6.162	10.222
