# Supplementary material for: Hydrogen gas promotes the adventitious rooting in cucumber under cadmium stress
Source: PLoS One. 2019 Feb 20;14(2):e0212639. doi: 10.1371/journal.pone.0212639 (PMC6382157; doi:10.1371/journal.pone.0212639)
Supplement: S4 Table — (XLSX) [file pone.0212639.s004.xlsx]

## Sheet: AsA content
	AsA content (μmol g-1FW)			Control (distilled water)	0.665	0.735	0.689	0.696333	0.029044
				HRW	0.632	0.6402	0.668	0.646733	0.0154059
			0h	Cd	0.657	0.679	0.702	0.679333	0.0183727
				HRW+Cd	0.698	0.664	0.682	0.681333	0.0138884
				Control (distilled water)	0.657	0.728	0.665	0.683333	0.0388887
				HRW	0.705	0.686	0.703	0.698	0.0104403
			12h	Cd	0.401	0.398	0.392	0.397	0.00458258
				HRW+Cd	0.584	0.603	0.532	0.573	0.036756
				Control (distilled water)	0.754	0.712	0.698	0.721333	0.0237954
				HRW	0.724	0.754	0.704	0.727333	0.020548
			24h	Cd	0.356	0.378	0.304	0.346	0.0310269
				HRW+Cd	0.628	0.689	0.702	0.673	0.0322594
				Control (distilled water)	0.624	0.645	0.602	0.623667	0.0175563
				HRW	0.628	0.6308	0.658	0.638933	0.0135305
			48h	Cd	0.428	0.468	0.458	0.451333	0.0169967
				HRW+Cd	0.586	0.628	0.592	0.602	0.0185472
				0h	12h	24h	48h
			Control (distilled water)	0.696	0.6833	0.7213	0.657
			HRW	0.6773	0.708	0.7606	0.6713
			Cd	0.6793	0.397	0.346	0.418
			HRW+Cd	0.6813	0.573	0.673	0.602

## Sheet: DHA content
			DHA content (μmol g-1FW)		Control (distilled water)	1.253	1.269	1.304	1.27533	0.0212968
					HRW	1.324	1.264	1.306	1.298	0.0251396
				0h	Cd	1.321	1.259	1.288	1.28933	0.0253289
					HRW+Cd	1.246	1.329	1.279	1.28467	0.0341207
					Control (distilled water)	1.204	1.256	1.282	1.24733	0.0324277
					HRW	1.402	1.435	1.467	1.43467	0.0265372
				12h	Cd	0.845	0.894	0.821	0.853333	0.0303791
					HRW+Cd	1.012	1.123	1.038	1.05767	0.0474014
					Control (distilled water)	1.0964	0.987	1.223	1.10213	0.0964319
					HRW	1.306	1.158	1.224	1.22933	0.0605383
				24h	Cd	0.634	0.625	0.623	0.627333	0.00478423
					HRW+Cd	0.934	0.898	0.901	0.911	0.0163095
					Control (distilled water)	1.231	1.248	1.198	1.22567	0.0207579
					HRW	1.205	1.189	1.168	1.18733	0.0151511
				48h	Cd	0.743	0.728	0.823	0.764667	0.0417
					HRW+Cd	1.002	0.902	0.967	0.957	0.0414327
						0h	12h	24h	48h
					Control (distilled water)	1.275	1.247	1.1021	1.225
					HRW	1.298	1.334	1.229	1.187
					Cd	1.2893	1.6853	1.8627	1.764
					HRW+Cd	1.284	1.357	1.2911	1.3957

## Sheet: ratio (AsA to DHA) 
			AsA/DHA		Control (distilled water)	0.530726	0.579196	0.528374	0.546099	0.023423
					HRW	0.477341	0.506487	0.511485	0.498438	0.0150565
				0h	Cd	0.49735	0.539317	0.545031	0.527233	0.0212584
					HRW+Cd	0.560193	0.499624	0.533229	0.531015	0.0247766
					Control (distilled water)	0.545681	0.579618	0.518721	0.548007	0.0249155
					HRW	0.502853	0.478049	0.479209	0.486704	0.0114291
				12h	Cd	0.474556	0.44519	0.477467	0.465738	0.0145778
					HRW+Cd	0.577075	0.536955	0.512524	0.542185	0.0266111
					Control (distilled water)	0.687705	0.721378	0.570728	0.659937	0.064561
					HRW	0.554364	0.651123	0.575163	0.59355	0.041586
				24h	Cd	0.561514	0.6048	0.487961	0.551425	0.0482297
					HRW+Cd	0.672377	0.767261	0.779134	0.739591	0.0477738
					Control (distilled water)	0.506905	0.516827	0.502504	0.508745	0.0059903
					HRW	0.521162	0.53053	0.563356	0.538349	0.0180914
				48h	Cd	0.576043	0.642857	0.556501	0.5918	0.0369737
					HRW+Cd	0.58483	0.696231	0.612203	0.631088	0.047399
					0h	12h	24h	48h
				Control(distilled water)	0.546009	0.548	0.659937	0.5087
				HRW	0.498438	0.4867	0.59355	0.538
				Cd	0.5268	0.2355	0.186	0.236
				HRW+Cd	0.53	0.422	0.5212	0.4313

## Sheet: GSH content
		GSH content (μmol g-1FW)		Control (distilled water)	30.27	32.53	29.77	30.8567	1.2007
				HRW	31.25	30.56	29.42	30.41	0.754586
			0h	Cd	32.41	29.89	30.14	30.8133	1.13362
				HRW+Cd	30.42	28.98	29.52	29.64	0.59397
				Control (distilled water)	31.24	30.13	29.65	30.34	0.665883
				HRW	31.98	29.79	30.13	30.6333	0.9623
			12h	Cd	22.43	23.12	24.12	23.2233	0.693798
				HRW+Cd	28.13	27.02	27.98	27.71	0.491732
				Control (distilled water)	28.43	32.19	30.24	30.2867	1.53537
				HRW	29.34	33.45	29.12	30.6367	1.99135
			24h	Cd	14.14	15.72	13.28	14.38	1.01048
				HRW+Cd	27.42	32.14	31.97	30.51	2.18606
				Control (distilled water)	30.67	31.98	30.56	31.07	0.645032
				HRW	29.78	28.72	30.43	29.6433	0.704762
			48h	Cd	15.42	16.22	17.02	16.22	0.653197
				HRW+Cd	30.64	24.65	27.46	27.5833	2.44696
						0h	12h	24h	48h
					Control (distilled water)	30.8567	30.34	30.2867	31.07
					HRW	30.41	30.6333	30.6367	29.6433
					Cd	30.8133	23.2233	14.38	16.22
					HRW+Cd	29.64	27.71	30.51	27.5833

## Sheet: GSSG content 
			GSSG content (μmol g-1FW)		Control (distilled water)	13.13	14.02	13.98	13.71	0.410447
					HRW	13.45	14.78	13.02	13.75	0.749177
				0h	Cd	13.78	12.34	13.34	13.1533	0.602513
					HRW+Cd	13.56	14.62	13.24	13.8067	0.589765
					Control (distilled water)	14.12	14.68	14.98	14.5933	0.356402
					HRW	15.01	14.12	13.98	14.37	0.456143
				12h	Cd	14.56	13.28	13.82	13.8867	0.52468
					HRW+Cd	13.56	13.42	15.02	14	0.72351
					Control (distilled water)	12.46	12.98	11.98	12.4733	0.408357
					HRW	13.45	14.04	14.24	13.91	0.335361
				24h	Cd	11.43	11.24	11.78	11.4833	0.223656
					HRW+Cd	11.94	12.04	11.89	11.9567	0.062361
					Control (distilled water)	13.52	12.98	12.69	13.0633	0.343932
					HRW	13.41	13.89	13.52	13.6067	0.205318
				48h	Cd	10.02	11.45	10.23	10.5667	0.630467
					HRW+Cd	11.45	12.58	12.42	12.15	0.499266
						0h	12h	24h	48h
					Control (distilled water)	13.71	14.5933	12.4733	13.0633
					HRW	13.4167	14.37	13.91	13.6067
					Cd	13.75	13.88	15.48	14.56
					HRW+Cd	13.8067	14	11.9567	12.15

## Sheet: ratio (GSH to GSSG) 
			GSH /GSSG		Control (distilled water)	2.30541	2.32026	2.12947	2.25171	0.106124
					HRW	2.32342	2.06766	2.2596	2.21689	0.133122
				0h	Cd	AI3/AS3	2.4222	2.25937	2.34079	0.115141
					HRW+Cd	2.24336	1.98222	2.22961	2.15173	0.146963
					Control (distilled water)	2.21246	2.05245	1.97931	2.08141	0.119246
					HRW	2.13058	2.10977	2.15522	2.13186	0.0227512
				12h	Cd	1.54052	1.74096	1.7453	1.67559	0.116996
					HRW+Cd	2.07448	2.01341	1.86285	1.98358	0.108925
					Control (distilled water)	2.2817	2.47997	2.52421	2.42863	0.129149
					HRW	2.18141	2.38248	2.04494	2.20295	0.169794
				24h	Cd	1.2371	1.39858	1.12733	1.25434	0.13644
					HRW+Cd	2.29648	2.66944	2.68881	2.55158	0.221131
					Control (distilled water)	2.26849	2.46379	2.4082	2.38016	0.100623
					HRW	2.22073	2.06767	2.25074	2.17972	0.0981831
				48h	Cd	1.53892	1.41659	1.66373	1.53975	0.123572
					HRW+Cd	2.67598	1.95946	2.21095	2.28213	0.363526
					0h	12h	24h	48h
				Control (distilled water)	2.2517	2.0814	2.4286	2.38015
				HRW	2.26691	2.13186	2.2029	2.17971
				Cd	2.29147	1.67	0.92	1.11
				HRW+Cd	2.15173	2.1936	2.5515	2.28213

## Sheet: APX 
			APX Relative Eexpression	Control (distilled water)	HRW	Cd	HRW+Cd
				1	1.31039	0.846745	0.986233
				1	1.27456	0.469761	1.07177
				1	1.21419	0.574349	0.920188
			average value	1	1.26638	0.630285	0.992731

## Sheet: GR
			GR Relative Eexpression	Control (distilled water)	HRW	Cd	HRW+Cd
				1	17.1484	7.51618	12.295
				1	17.1484	4.08405	13.1775
				1	15.5625	5.16941	9.18959
			average value	1	16.6197	5.58988	11.554

## Sheet: MDHAR
				MDHAR Relative Eexpression	Control (distilled water)	HRW	Cd	HRW+Cd
					1	3.70635	1.59107	1.91853
					1	3.68075	0.76313	2.46229
					1	4.02782	1.28343	1.61328
				average value	1	3.80498	1.21254	1.99803

## Sheet: DHAR
			DHAR Relative Eexpression	Control (distilled water)	HRW	Cd	HRW+Cd
				1	4.11246	1.34723	3.24901
				1	3.70635	0.870551	3.68075
				1	3.73213	1.18099	2.56685
			average value	1	3.85031	1.13293	3.16554
