# Supplementary material for: Hydrogen gas promotes the adventitious rooting in cucumber under cadmium stress
Source: PLoS One. 2019 Feb 20;14(2):e0212639. doi: 10.1371/journal.pone.0212639 (PMC6382157; doi:10.1371/journal.pone.0212639)
Supplement: S5 Table — (XLSX) [file pone.0212639.s005.xlsx]

## Sheet: Soluble sugar content
			Soluble sugar content (mg g-1FW)		Control (distilled water)	4.248	4.242	4.268	4.25267	0.0111156
				0h	HRW	4.279	4.253	4.312	4.28133	0.0241431
					Cd	4.421	4.224	4.372	4.339	0.0837417
					HRW+Cd	4.015	4.216	4.118	4.11633	0.0820664
					Control (distilled water)	4.229	4.338	4.302	4.28967	0.0453456
				12h	HRW	4.226	4.258	4.404	4.296	0.0774769
					Cd	3.162	3.189	3.22	3.19033	0.0236972
					HRW+Cd	3.676	3.645	3.268	3.52967	0.185459
					Control (distilled water)	4.326	4.202	4.448	4.32533	0.10043
				24h	HRW	4.863	4.702	4.756	4.77367	0.0669046
					Cd	2.833	2.724	2.848	2.80167	0.055259
					HRW+Cd	3.983	3.88	4.002	3.955	0.0535973
					Control (distilled water)	4.223	4.245	4.312	4.26	0.0378506
				48h	HRW	4.563	4.64	4.582	4.595	0.0327516
					Cd	2.322	2.422	2.548	2.43067	0.0924674
					HRW+Cd	4.215	4.225	4.328	4.256	0.0510751
					0h	12h	24h	48h
				Control (distilled water)	4.2526	4.2896	4.3586	4.26
				HRW	4.2813	4.2626	4.77	4.59
				Cd	4.339	3.19	2.8016	2.364
				HRW+Cd	4.1163	3.52	3.955	4.356

## Sheet: Soluble protein content
			Soluble protein content (mg g-1FW)		Control (distilled water)	5.086	5.103	5.298	5.16233	0.0961815
					HRW	5.103	5.404	5.122	5.20967	0.137633
				0h	Cd	5.137	5.224	5.168	5.17633	0.0360031
					HRW+Cd	5.544	5.268	5.028	5.28	0.210827
					Control (distilled water)	5.628	5.218	5.459	5.435	0.16824
					HRW	5.76	5.824	5.402	5.662	0.185695
				12h	Cd	4.593	4.656	4.343	4.53067	0.13517
					HRW+Cd	5.518	5.52	5.42	5.486	0.0466762
					Control (distilled water)	5.443	5.004	5.428	5.29167	0.203503
					HRW	5.656	5.482	5.522	5.55333	0.0744103
				24h	Cd	4.046	4.328	3.988	4.12067	0.148507
					HRW+Cd	4.959	4.988	5.002	4.983	0.0179072
					Control (distilled water)	5.178	5.002	5.426	5.202	0.173927
					HRW	5.343	5.436	5.288	5.35567	0.061081
				48h	Cd	3.067	3.522	3.68	3.423	0.259863
					HRW+Cd	4.843	4.79	4.631	4.75467	0.0900827
						0h	12h	24h	48h
					Control (distilled water)	5.16	5.435	5.29	5.202
					HRW	5.2	5.662	5.553	5.355
					Cd	5.176	4.53	4.12	3.42
					HRW+Cd	5.28	5.486	4.983	4.754

## Sheet: Pro content
		Pro content (mg g-1FW)		Control (distilled water)	0.628	0.614	0.654	0.632	0.0165731
				HRW	0.622	0.638	0.604	0.621333	0.0138884
			0h	Cd	0.597	0.658	0.622	0.625667	0.0250377
				HRW+Cd	0.613	0.579	0.633	0.608333	0.022291
				Control (distilled water)	0.67	0.654	0.662	0.662	0.00653197
				HRW	0.688	0.658	0.632	0.659333	0.0228813
			12h	Cd	0.844	0.856	0.745	0.815	0.0497393
				HRW+Cd	0.843	0.8432	0.8402	0.842133	0.00136951
				Control (distilled water)	0.656	0.642	0.638	0.645333	0.00771722
				HRW	0.822	0.843	0.865	0.843333	0.0175563
			24h	Cd	1.137	1.244	1.022	1.13433	0.0906507
				HRW+Cd	0.74	0.782	0.698	0.74	0.0342929
				Control (distilled water)	0.662	0.648	0.256	0.522	0.188177
				HRW	0.89	0.866	0.835	0.863667	0.0225142
			48h	Cd	0.542	0.544	0.529	0.538333	0.00664998
				HRW+Cd	0.628	0.604	0.789	0.673667	0.0821394
				0h	12h	24h	48h
			Control (distilled water)	0.632	0.662	0.645	0.522
			HRW	0.621	0.659	0.843	0.863
			Cd	0.625	0.815	1.134	0.538
			HRW+Cd	0.6	0.842	0.74	0.6736
