# Supplementary material for: Hydrogen gas promotes the adventitious rooting in cucumber under cadmium stress
Source: PLoS One. 2019 Feb 20;14(2):e0212639. doi: 10.1371/journal.pone.0212639 (PMC6382157; doi:10.1371/journal.pone.0212639)
Supplement: S6 Table — (XLSX) [file pone.0212639.s006.xlsx]

## Sheet: POD activity
		POD activity (U g-1FW)		Control (distilled water)	123.12	126.48	120.13	123.243	2.59384
				HRW	123.45	126.22	120.18	123.283	2.46863
			0h	Cd	120.98	128.28	121.24	123.5	3.38164
				HRW+Cd	126.34	120.86	122.39	123.197	2.30877
				Control (distilled water)	213.25	207.33	210.43	210.337	2.41773
				HRW	199.76	199.86	206.24	201.953	3.03141
			12h	Cd	120.22	126.86	120.46	122.513	3.07512
				HRW+Cd	190.24	189.46	195.84	191.847	2.84161
				Control (distilled water)	255.32	251.14	257.8	254.753	2.7483
				HRW	246.13	240.22	235.15	240.5	4.48694
			24h	Cd	150.25	153.08	157.77	153.7	3.10117
				HRW+Cd	230.33	235.19	231.28	232.267	2.10318
				Control (distilled water)	230.34	229.19	233.98	231.17	2.04168
				HRW	230.18	236.24	235.9	234.107	2.78004
			48h	Cd	133.87	137.58	136.24	135.897	1.53393
				HRW+Cd	236.15	224.76	230.17	230.36	4.65189
					0h	12h	24h	48h
				Control (distilled water)	123.24	210.33	255.08	231.5
				HRW	123.28	199.95	241.83	248.107
				Cd	123.5	121.51	153.03	135.89
				HRW+Cd	123.19	191.18	231.26	230.02

## Sheet: PPO activity
		PPO activity (U g-1FW)		Control (distilled water)	5.255	5.412	5.025	5.23067	0.158926
				HRW	5.459	5.023	5.229	5.237	0.178086
			0h	Cd	5.302	5.559	5.12	5.327	0.180091
				HRW+Cd	5.507	5.238	5.046	5.26367	0.189076
				Control (distilled water)	6.257	6.458	6.027	6.24733	0.176088
				HRW	6.187	6.23	6.021	6.146	0.0901147
			12h	Cd	5.287	5.022	5.124	5.14433	0.109137
				HRW+Cd	6.034	5.5031	5.738	5.75837	0.217217
				Control (distilled water)	8.119	8.265	8.142	8.17533	0.0640954
				HRW	8.104	8.21	8.132	8.14867	0.0448504
			24h	Cd	5.886	5.642	5.338	5.622	0.224167
				HRW+Cd	7.233	7.322	7.558	7.371	0.13713
				Control (distilled water)	7.144	7.214	7.581	7.313	0.191647
				HRW	7.273	7.369	7.593	7.41167	0.134078
			48h	Cd	5.229	5.187	5.104	5.17333	0.051938
				HRW+Cd	7.168	7.234	7.002	7.13467	0.0976024
					0h	12h	24h	48h
				Control (distilled water)	5.2306	6.247	8.175	7.313
				HRW	5.237	6.146	8.1486	7.4116
				Cd	5.327	5.144	5.622	5.173
				HRW+Cd	5.263	5.75	7.371	7.1346

## Sheet: IAAO activity
			IAAO activity (U g-1FW)		Control (distilled water)	74.12	73.18	75.41	74.2367	0.914124
					HRW	74.98	74.02	73.21	74.07	0.723464
				0h	Cd	75.32	74.12	73.21	74.2167	0.864112
					HRW+Cd	73.18	75.04	74.18	74.1333	0.760058
					Control (distilled water)	76.12	74.34	70.24	73.5667	2.462
					HRW	75.34	70.12	78.2	74.5533	3.34522
				12h	Cd	60.34	60.89	59.13	60.12	0.735164
					HRW+Cd	65.15	63.23	62.18	63.52	1.22972
					Control (distilled water)	78.41	83.52	81.42	81.1167	2.09715
					HRW	79.13	75.23	79.14	77.8333	1.84084
				24h	Cd	62.14	60.24	63.15	61.8433	1.20638
					HRW+Cd	70.33	72.12	69.58	70.6767	1.06553
					Control (distilled water)	78.23	75.22	76.32	76.59	1.24357
					HRW	76.11	76.21	78.21	76.8433	0.967241
				48h	Cd	61.15	60.25	62.12	61.1733	0.763603
					HRW+Cd	70.62	70.13	72.18	70.9767	0.874084
						0h	12h	24h	48h
					Control (distilled water)	74.23	66.24	60.12	63.32
					HRW	74.07	65.2	59.14	64.21
					Cd	74.21	70.13	68.15	74.12
					HRW+Cd	74.13	60.18	61.58	70.18
